# Supplementary material for: Faulty autolysosome acidification in Alzheimer’s disease mouse models induces autophagic build-up of Aβ in neurons, yielding senile plaques
Source: Nat Neurosci. 2022 Jun 2;25(6):688–701. doi: 10.1038/s41593-022-01084-8 (PMC9174056; doi:10.1038/s41593-022-01084-8)
Supplement: Source Data Fig. 2 — Statistical Source Data [file 41593_2022_1084_MOESM4_ESM.xlsx]

## Sheet: Fig 2b
Fig 2b
WT poorly acidified AL	Tg2576 poorly acidified AL		WT fully acidified AL	Tg2576 fully acidified AL
3	4		1	9
1	1		1	13
2	8		1	4
7	3		1	4
4	5		1	0
0	2		1	10
9	2		1	2
17	4		1	1
3	3		1	5
10	7		1	8
9	5		1	7
3	2		1	3
3	32		1	17
3	3		1	2
1	7		1	1
1	4		1	2
1	3		1	2
1	4		1	3
1	3		1	7
0	2		1	0
4	2		1	12
1	11		1	0
0	7		1	8
0	13		1	4
0	5		1	1
0	7		1	34
0	17		1	5
0	7		1	0
0	9		1	2
0	13		1	4
0	2		1	2
0	2		1	0
0	2		1	5
0	26		1	6
0	4		1	7
0	11		1	0
8	15		2	4
10	20		2	0
2	3		2	7
11	5		2	3
11	8		2	7
14	4		2	3
8	14		2	1
11	6		2	1
0	21		2	4
0	10		2	0
0	3		2	0
0	2		2	5
0	8		2	10
1	6		2	10
0	15		2	5
5	5		2	16
1	6		2	0
0	12		2	10
0	25		2	6
0	2		2	2
0	7		2	0
0	5		2	3
0	8		2	10
1	15		2	9
0	8		2	0
0	30		2	32
14	12		3	12
21	11		3	22
8	12		3	2
2	3		3	8
2	13		3	34
0	6		3	12
0	5		3	1
1	6		3	0
0	5		3	4
6	3		3	1
1	15		3	10
0	12		3	2
1	25		3	7
3	13		3	6
0	9		3	3
0	15		3	10
0	22		3	11
0	6		3	0
0	8		3	1
0	14		3	0
0	6		3	0
0	11		3	2
0	8		3	0
0	6		3	20
17	8		4	0
0	10		4	1
11	4		4	4
17	5		4	0
1	1		4	0
4	0		4	1
0	2		4	0
1	8		4	0
0	1		4	2
1	1		4	0
0	4		4	9
1	1		4	5
0	0		4	1
0	3		4	0
0	2		4	6
0	9		4	0
1	5		4	0
1	0		4	2
0	4		4	0
1	0		4	3
2	3		4	0
0	3		4	1
0	1		4	6
26	5		5	2
5	2		5	0
0	7		5	0
1	3		5	1
0	6		5	0
0	5		5	0
0	11		5	0
1	5		5	2
0	3		5	1
0	2		5	8
0	4		5	0
0	5		5	2
0	3		5	2
1	11		6	0
5	11		6	1
1	7		6	0
0	6		6	1
1	3		6	3
1	13		6	8
2	9		6	0
0	6		6	2
5	3		6	3
0	1		6	1
0	7		6	2
0	5		6	2
0	4		6	0
0	5		6	4
0	6		6	4
0	5		6	0
1	14		6	3
0	5		6	6
0	2		6	9
15	1		7	2
0	0		7	6
1	0		7	7
0	4		7	0
3	0		7	10
4	1		7	0
1	1		7	10
1	1		7	2
0	1		7	0
0	1		7	0
0	1		7	0
0	1		7	2
0	1		7	0
0	31		7	17
0	25		7	17
0	26		7	12
0	7		7	0
0	8		7	1
0	7		7	0
22	18		8	0
9	23		8	14
0	27		8	9
0	21		8	16
0	22		8	2
0	9		8	0
2	21		8	2
12	9		8	1
0	10		8	8
7	9		8	3
14	14		8	4
0	22		8	9
0	28		8	13
0	14		8	11
0	11		8	6
1	12		9	3
0	11		9	1
5	9		9	2
1	4		9	0
2	8		9	0
0	7		9	0
0	7		9	2
2	21		9	3
0	4		9	4
0	6		9	0
0	29		9	2
0	8		9	2
0	26		10	0
5	13		10	9
0	4		10	15
4	30		10	2
0	30		10	6
6	20		10	3
0	4		10	1
0	9		10	4
0	6		10	1
0	4		11	7
0	4		11	4
1	4		11	1
0	8		11	2
0	5		11	3
0	5		11	0
4	9		12	2
2	5		12	3
3	2		12	1
3	7		12	3
3	21		12	0
7	16		12	0
0	26		12	3
3	21		12	0
0	16		12	5
0	9		12	2
0	10		12	9
0	2		12	0
0	4		12	17
0	14		13	26
2	18		13	10
0	7		13	4
1	24		14	22
0	8		14	2
1	17		14	0
3	4		14	7
9	4		14	8
0	5		14	0
0	8		14	2
0	6		15	1
0	21		15	0
0	13		16	10
0	25		17	2
0	12		17	7
0	17		17	1
0	5		17	6
3	15		18	1
3	21		18	1
5	15		19	4
0	13		20	4
0	18		20	20
0	10		21	0
1	2		22	1
0	19		23	16
1	2		24	1
0	8		25	0
0	10		34	14
	17			3
	11			0

## Sheet: Fig 2c
Fig 2c
WT poorly acidified AL	Tg2576 poorly acidified AL		WT fully acidified AL	Tg2576 fully acidified AL
0.416477	0.618492		0.258503	1.55102
0.473922	0.559064		0.56009	1.03401
0.603174	0.940101		0.301587	1.48639
2.99125	0.935595		5.51473	0.847315
0.947844	1.23237		5.81632	1.01965
0.172335	1.85178		0.344671	3.58211
1.19677	0.924277		1.63719	1.49932
0.745097	2.75737		0.517006	1.97228
0.373393	1.42177		0.344671	0.765935
0.758275	0.215419		0.344671	0.581898
0.713277	0.473922		0.689341	1.38969
0.703703	0.344671		0.344671	1.11874
0.531367	0.732425		0.215419	0.67498
0.416477	0.473922		0.301587	0.453816
0.538548	0.215419		1.44331	0.603174
0.247732	2.32653		0.67857	1.76644
0.086168	0.517006		0.484693	1.3356
0.196271	3.87755		0.047871	2.75737
0.062232	0.603174		0.775509	0.301587
0.449987	2.06802		0.090955	2.57641
0.363819	0.344671		0.268077	4.76794
0.03351	1.0771		0.335096	3.9034
1.27145	0.301587		0.03351	2.5784
0.880227	1.44331		0.162761	1.29662
0.682503	1.55102		0.071806	1.19309
0.891995	2.75737		0.488283	0.316632
0.260897	1.05555		0.153187	0.823012
0.482813	0.581632		0.421264	1.06702
1.11539	1.57256		0.421264	0.861677
0.982551	1.05555		0.124464	2.58503
0.298167	0.430838		0.655832	1.37868
0.668278	2.15419		0.220206	5.17006
0.551821	0.840135		0.473922	1.27097
0.480305	0.861677		0.143613	3.89909
0.308289	0.840135		0.143613	2.52759
0.490677	1.29252		0.382967	0.766892
2.29421	1.29252		0.517006	0.904761
0.749659	0.581632		0.775509	1.67309
0.667799	0.387755		1.55102	3.66213
1.95052	0.323129		0.56009	5.29931
0.987011	0.797051		0.581632	1.10295
1.77259	5.25623		2.2619	4.46995
1.71797	0.703703		4.48072	1.84855
0.795093	0.502645		0.45238	1.71099
0.337969	0.890399		1.63719	1.71857
0.402116	1.39304		1.80952	0.732425
0.472007	1.27815		2.43424	0.646258
0.052658	1.06273		0.071806	2.88662
0.310629	0.531367		0.387755	0.517006
0.03351	1.75208		0.220206	1.09864
0.112656	0.588812		0.347064	0.775509
0.202494	0.904761		1.69104	2.95124
0.153187	2.11111		3.05416	1.19199
0.604969	2.11111		1.23986	1.19199
1.05699	0.847315		0.82338	0.323129
1.13787	1.39304		0.684554	2.93832
0.982692	0.459561		0.215419	1.43408
1.68565	0.947844		0.670193	1.67412
1.01175	1.40741		0.505038	0.899375
0.37818	2.19728		0.404509	0.479144
0.400201	0.775509		0.552909	1.03351
0.055052	0.883219		0.169942	0.647102
0.809361	1.71258		1.72335	0.157974
1.86697	2.25113		0.818593	0.264188
0.823978	1.01247		0.631896	0.646258
0.344671	1.70181		0.78987	3.44671
0.538548	1.0771		0.315948	2.71428
0.386387	1.75567		0.761148	0.581632
0.332703	0.840135		0.164357	2.87226
0.312358	1.63719		0.718064	1.00529
0.598387	0.89399		0.369803	5.37471
0.496262	0.850906		1.86058	1.50793
0.105316	1.38945		0.223398	1.31406
0.244142	1.17403		6.90139	2.76967
0.646258	1.0771		0.769126	3.52056
0.084572	1.27097		0.532963	2.49271
0.244142	1.18481		0.129252	3.23667
0.169942	1.32483		0.646258	4.01158
0.256109	0.603174		0.288821	1.13933
0.91707	2.0034		0.221802	1.80378
0.615794	0.420067		0.339884	1.09484
0.536154	0.577323		0.469135	0.677374
0.345798	1.25805		0.199462	0.587217
0.660218	1.01678		0.298395	0.188611
0.253265	2.6712		1.0739	1.84855
0.128805	1.75782		0.197867	1.71099
1.35587	0.947844		0.592403	1.71857
0.128805	0.921994		3.51133	1.37283
1.3591	1.78367		0.549319	0.861677
0.864211	1.57687		1.48639	0.387755
0.258503	1.48208		1.31406	6.46258
0.915531	0.870293		0.420067	3.14512
0.319538	1.55964		0.153486	5.32085
0.03351	1.52517		0.41169	2.2619
0.100529	2.02494		0.41169	4.25094
0.067019	0.525623		0.203451	1.79516
0.292013	1.68027		0.289619	2.84353
0.03351	0.861677		0.536154	3.50415
0.292013	1.83537		1.07351	0.581632
0.028723	0.870293		1.87774	4.84693
0.516527	0.473922		0.530171	2.01776
0.19268	0.956461		0.244142	1.40741
0.134039	0.87891		1.12138	3.91447
0.076593	0.766892		0.190287	2.78699
0.289021	0.459561		0.326719	0.816199
0.129252	0.940664		0.587616	1.11858
0.624716	0.940664		0.355442	1.13643
1.01824	1.20635		0.314751	0.627109
0.296296	0.847315		0.629503	0.153985
1.05721	1.01965		0.809976	1.19053
0.736734	0.840135		0.297278	6.46258
0.256109	1.63719		0.661576	0.56009
0.067019	0.710883		0.131166	1.80952
0.598387	2.01776		0.707532	0.861677
0.244142	1.5941		0.508389	0.280045
0.169942	0.732425		0.142655	4.23299
0.157974	1.89569		0.473922	1.68889
1.32543	1.30688		0.329352	3.14512
0.615794	0.840135		0.216377	1.88707
0.536154	1.77875		0.724766	1.15319
0.345798	0.923225		0.479667	0.701309
0.660218	1.58179		1.19199	0.392542
0.915531	1.96339		2.63709	0.192851
0.723808	1.22481		0.685751	0.970583
0.064626	2.03725		0.62292	0.18909
0.289021	0.510851		0.590608	0.456983
0.312358	1.61257		0.581632	2.45578
0.592403	1.15711		0.425453	1.57256
0.274659	0.966309		0.558295	1.68027
0.296296	1.42792		0.202654	2.08238
0.121592	1.39099		0.206643	1.16326
0.17808	1.64334		0.520995	1.82029
0.440848	1.00324		0.204249	2.35884
1.65873	1.32944		0.588812	2.34047
0.376585	1.08787		0.314352	0.8159
0.255312	1.23327		0.259301	1.10851
0.454774	0.947844		0.210632	0.287824
0.847315	1.15249		0.494666	1.11968
0.081381	1.27097		0.41169	0.584025
0.368606	1.00709		0.399722	1.72894
0.253716	0.748582		1.45687	0.258503
0.617535	0.721654		0.664722	0.473922
0.331506	0.867062		0.527948	0.646258
0.172335	0.834749		0.593941	0.430838
0.289619	2.97279		0.315435	1.40023
0.074998	1.62641		0.52658	3.36054
0.1484	0.990928		0.472554	2.55272
0.143613	1.24943		1.11334	2.37577
0.196271	2.5204		0.624374	3.11496
0.335096	0.910146		0.579238	1.0771
0.055052	0.52658		1.04427	1.04427
0.386387	1.35475		0.315264	1.12349
0.332703	1.59889		0.27218	1.38921
0.866464	2.13026		0.80218	2.06802
0.268077	0.981354		0.68729	0.473922
1.17694	1.28294		2.28481	0.797051
1.11114	1.89569		2.28481	1.01247
0.736844	1.49357		0.374077	1.48639
0.517006	1.22071		0.471187	0.330309
0.244142	1.259		1.16053	1.56538
1.16131	0.435625		1.83106	0.700112
0.543335	1.27528		0.518352	1.03199
0.615794	0.697958		1.03267	1.22523
0.536154	1.03401		0.50085	3.48979
0.345798	0.995237		0.9088	1.31944
0.660218	1.11587		0.438917	1.80952
0.265684	1.40884		0.585222	1.7572
0.336293	1.1006		0.837741	0.841623
0.253265	1.49227		0.098135	0.615359
0.677716	0.924344		0.574451	1.4481
0.456825	1.1711		1.5947	1.09054
0.319538	1.06926		0.766533	1.02307
0.100529	1.27685		0.491275	0.215419
0.292013	2.00927		1.88312	1.68027
0.028723	0.963511		0.722851	4.32993
0.56009	1.05751		0.724048	2.24754
0.128805	1.76252		0.531367	1.41393
0.416477	2.13983		0.612748	0.689341
0.315948	1.00888		1.00742	3.55442
0.10771	1.33919		0.239355	2.44142
0.638438	1.68027		0.606897	0.837057
0.342127	0.67139		1.05954	2.37392
0.038297	0.78269		0.359564	0.965796
0.368606	1.0539		1.03295	0.89399
0.253716	1.65376		0.25212	0.301587
0.331506	1.86918		1.05263	3.81292
0.289619	0.79208		0.709022	1.47921
0.248192	1.382		0.946767	1.18481
1.10941	0.921331		0.561167	2.14462
0.189888	1.32234		0.435147	3.39501
0.436822	1.67695		0.213026	3.2579
0.028723	1.34791		0.374829	1.97228
0.090955	1.19096		0.517485	0.387755
0.124464	0.766277		1.15082	0.933483
0.88657	1.04324		0.494985	2.42347
0.512219	1.6618		1.33464	1.77035
0.11489	0.858599		0.585331	1.15332
0.1113	1.03688		1.10321	2.19728
0.057445	1.05125		0.839482	3.74829
0.038297	0.996673		0.67498	1.61564
0.1484	1.83537		0.957854	2.49025
0.090955	0.9421		0.553127	1.21113
0.123866	2.56492		1.28174	1.23651
1.06632	0.953589		0.546626	1.00385
1.02683	2.71428		0.492771	1.38969
1.02683	0.883219		0.492771	2.70567
0.143613	1.75377		0.304379	1.11874
0.557354	1.85261		0.554106	0.215419
0.331506	1.90076		0.307172	0.660619
0.215419	0.892089		0.690538	0.672108
0.449987	0.909548		0.667002	1.32762
0.03351	1.1872		0.953429	2.05079
0.640673	1.16566		0.206643	4.38593
0.408954	0.72789		0.254913	0.780895
0.204249	1.68889		0.371798	1.10532
0.56009	1.27313		0.484601	0.488283
0.244142	1.54692		0.331782	10.5938
0.4028	2.61991		0.544256	1.21911
0.140022	2.49271		1.08633	1.0967
0.483496	3.02407		0.720885	0.517006
0.086168	1.64334		0.383138	1.78798
0.122869	1.272		0.276626	2.35525
0.184037	3.65187		0.597019	1.31406
0.169144	0.958102		0.911257	1.51063
0.1484	2.27953		0.424684	0.603174
0.387755	1.01443		0.669954	1.88133
0.722851	1.60389		0.669954	3.15687
0.584025	0.760523		1.25631	2.03417
0.145528	1.44869		0.476738	0.708925
0.301268	1.11846		0.420138	1.22789
0.301587	1.1288		0.448016	2.41988
0.406903	2.03183		0.464066	2.92355
0.290816	1.1288		0.424256	1.54848
0.078189	3.63561		0.904761	3.60109
0.11489	2.31493		0.823884	1.88133
0.136432	2.15916		0.766892	2.91534
0.746786	0.967729		0.399004	1.31765
0.351851	1.66272		0.484864	1.4457
0.119677	1.49562		0.460214	1.43834
0.258503	1.2108		0.385465	1.18481
0.359032	1.76644		0.345867	1.03401
0.177122	1.00816		0.773355	1.12736
0.325522	1.4907		0.334956	1.31944
	2.07775			1.44711
	1.51197			1.35081

## Sheet: Fig 2d
Fig 2d
WT 6.0mo	Tg2576 6.0mo
98.7	72
109.7	66.8
91.5	58

## Sheet: Fig 2f
Fig 2f
WT poorly acidified AL	Tg2576 poorly acidified AL		WT fully acidified AL	Tg2576 fully acidified AL
5	38		5	17
1	38		5	6
5	38		32	6
8	25		40	1
7	7		30	0
5	5		31	0
6	25		9	0
7	19		18	0
6	5		13	2
4	14		23	5
4	34		14	9
1	34		9	10
8	23		5	10
1	20		2	5
8	11		5	5
5	39		6	12
6	10		12	3
9	29		37	6
6	13		5	1
0	34		8	0
5	22		27	4
2	30		10	1
3	37		1	1
5	15		3	6
7	38		0	0
4	25		13	1
1	38		40	0
2	30		5	6
9	18		5	0
5	33		10	1
6	23		10	1
5	29		2	2
4	32		0	12
7	18		9	6
4	34		5	21
15	4		3	0
4	24		0	9
7	5		17	4
12	21		7	3
3	32		9	5
7	18		5	6
5	31		0	8
6	30		1	1
10	39		4	15
1	10		6	1
2	21		2	2
7	8		6	3
4	16		8	5
4	29		13	22
2	25		6	27
3	21		7	12
1	9		20	3
7	8		14	0
9	11		13	17
3	19		14	8
4	2		9	0
8	16		7	0
4	21		36	7
10	9		15	5
0	12		11	8
6	8		15	10
0	7		2	6
1	20		8	3
1	8		21	13
2	10		15	8
0	19		3	10
4	4		8	2
7	5		12	5
8	17		16	11
1	0		28	3
4	8		14	19
8	15		46	8
6	35		26	16
1	6		18	4
6	29		4	20
7	28		0	4
4	3		37	0
1	14		31	3
9	31		48	0
1	16		23	11
1	11		50	5
6	14		37	2
6	14		17	2
8	16		18	4
7	22		27	4
5	10		55	0
8	13		8	35
5	11		17	3
5	6		40	2
5	22		37	31
2	23		25	13
5	35		5	4
11	8		5	11
6	16		32	15
6	19		3	5
3	12		9	18
3	12		31	3
3	17		10	23
1	12		8	5
1	14		5	31
4	14		4	30
4	18		2	12
3	5		15	5
3	10		19	22
1	10		18	9
1	1		5	4
3	21		15	11
1	12		2	4
1	34		9	10
4	13		8	8
1	10		1	4
4	12		12	6
4	12		8	6
0	6		9	4
7	7		17	7
2	11		9	13
0	13		6	7
6	11		13	13
0	3		0	3
2	4		6	4
0	22		1	5
5	38		23	26
2	11		5	11
0	2		11	1
1	13		1	17
1	24		12	3
3	14		7	16
3	30		6	6
4	4		18	6
2	9		6	13
0	34		8	36
0	6		13	5
4	14		5	32
2	1		5	4
6	12		4	48
7	26		14	5
9	27		7	13
2	12		9	24
7	15		5	5
1	19		8	9
3	24		4	0
1	2		10	6
2	6		19	34
1	6		2	7
3	26		7	23
5	11		8	14
5	7		21	15
5	12		16	10
4	16		0	7
8	4		13	6
6	20		47	2
4	37		29	5
4	24		30	10
1	26		0	33
8	18		31	24
2	6		11	21
2	26		1	21
1	4		38	0
3	28		8	19
0	11		10	18
1	14		3	29
5	7		15	13
0	13		6	14
5	12		12	10
7	10		11	11
5	3		0	4
1	16		4	16
4	2		8	3
3	4		5	9
5	21		2	17
2	12		1	9
0	22		5	13
0	29		9	26
1	12		3	9
1	14		5	2
0	22		6	5
0	14		4	6
1	15		6	2
2	10		0	3
1	6		4	5
0	6		8	3
2	25		11	15
0	33		3	29
0	7		1	9
0	11		3	9
1	9		13	13
2	20		9	11
0	9		1	22
7	26		6	12
5	14		4	14
3	3		4	2
5	6		10	6
1	19		10	9
4	5		6	5
2	8		9	2
0	15		11	7
7	14		7	14
0	9		9	4
0	3		18	2
1	26		11	13
3	18		14	18
4	15		3	5
	40			32
	15			3
	31			16
	37			3
	22			8
	24			14
	10			15
	11			5
	37			7
	40			0
	34			15

## Sheet:  Fig 2g
Fig 2g
WT 12mo	Tg2576 12mo
102	53.6
112.3	48.4
96.5	36.8
99.3	46.8
89.8	48.5

## Sheet: Fig 2h
Age (month)	pa-AL
1.6	1.44071	0.480237	0.960474	3.36166	1.92095	0	4.32213	8.16403	1.44071	4.80237	4.32213	1.44071	1.44071	1.44071	0.480237	0.480237	0.480237	0.480237	0.480237	0	1.92095	0.480237	0	0	0	0	0	0	0	0	0	0	0	0	0	0	3.8419	4.80237	0.960474	5.28261	5.28261	6.72332	3.8419	5.28261	0	0	0	0	0
5	1.92095	0.480237	3.8419	1.44071	2.40119	0.960474	0.960474	1.92095	1.44071	3.36166	2.40119	0.960474	15.3676	1.44071	3.36166	1.92095	1.44071	1.92095	1.44071	0.960474	0.960474	5.28261	3.36166	6.24308	2.40119	3.36166	8.16403	3.36166	4.32213	6.24308	0.960474	0.960474	0.960474	12.4862	1.92095	5.28261	7.20356	9.60474	1.44071	2.40119	3.8419	1.92095	6.72332	2.88142	10.085	4.80237	1.44071	0.960474	3.8419
6
12	18.249	18.249	18.249	12.0059	3.36166	2.40119	12.0059	9.12451	2.40119	6.72332	16.3281	16.3281	11.0455	9.60474	5.28261	18.7293	4.80237	13.9269	6.24308	16.3281	10.5652	14.4071	17.7688	7.20356	18.249	12.0059	18.249	14.4071	8.64427	15.8478	11.0455	13.9269	15.3676	8.64427	16.3281	1.92095	11.5257	2.40119	10.085	15.3676	8.64427	14.8873	14.4071	18.7293	4.80237	10.085	3.8419	7.68379	13.9269
[truncated: 197 more columns]
