# Supplementary material for: Faulty autolysosome acidification in Alzheimer’s disease mouse models induces autophagic build-up of Aβ in neurons, yielding senile plaques
Source: Nat Neurosci. 2022 Jun 2;25(6):688–701. doi: 10.1038/s41593-022-01084-8 (PMC9174056; doi:10.1038/s41593-022-01084-8)
Supplement: Source Data Fig. 3 — Statistical Source Data [file 41593_2022_1084_MOESM5_ESM.xlsx]

## Sheet: Fig 3b
Fig 3b
N25 in poorly acidified AL	N25 in fully acidified AL
100	0
100	0
71.4286	28.5714
66.6667	33.3333
80	20
75	25
100	0
83.3333	16.6667
100	0
40	60
100	0
100	0
75	25
100	0
100	0
100	0
50	50
80	20
83.3333	16.6667
100	0
100	0
100	0
100	0
50	50
100	0
100	0
100	0
83.3333	16.6667
100	0
100	0
100	0
100	0
100	0
100	0
100	0
100	0
100	0
100	0
25	75
83.3333	16.6667
100	0
33.3333	66.6667
83.3333	16.6667
100	0
100	0
100	0
100	0
100	0
33.3333	66.6667
100	0
100	0
83.3333	16.6667
100	0
100	0
50	50
100	0
75	25
100	0
100	0
75	25
100	0
100	0
100	0
100	0
66.6667	33.3333
100	0
