# Supplementary material for: Faulty autolysosome acidification in Alzheimer’s disease mouse models induces autophagic build-up of Aβ in neurons, yielding senile plaques
Source: Nat Neurosci. 2022 Jun 2;25(6):688–701. doi: 10.1038/s41593-022-01084-8 (PMC9174056; doi:10.1038/s41593-022-01084-8)
Supplement: Source Data Fig. 7 — Statistical Source Data [file 41593_2022_1084_MOESM7_ESM.xlsx]

## Sheet: Fig 7b
Fig 7b
w/ PANTOS	w/o PANTHOS		w/ 3D6	w/o 3D6
92.35	7.65		100	0
90.63	9.37		100	0
91.98	8.02		100	0

## Sheet: Fig 7d
Fig 7d
2.7mo			6mo
with DAPI	without		with DAPI	without
94.1176	5.88235		78.5714	21.4286
94.4444	5.55556		51.6129	48.3871
90.9091	9.09091		57.6923	42.3077
92.3077	7.69231		67.8571	32.1429
90.9091	9.09091		75	25
85.7143	14.2857		76.1905	23.8095

## Sheet: Fig 7e
Fig 7e
Cytosolic CTSD					Cytosolic CTSB
2.7 nibth	2.7 nibth	6 month	6 month		2.7 nibth	2.7 nibth	6 month	6 month
WT	5xFAD	WT	5xFAD		WT	5xFAD	WT	5xFAD
96.5	98.8	93.5	255		95.9	103.4	93.4	249
97.7	97	99.1	260.4		89	101.4	100.2	237.9
105.8	103.5	107.4	265.8		115.2	106.7	106.4	228.7
