# Supplementary material for: Faulty autolysosome acidification in Alzheimer’s disease mouse models induces autophagic build-up of Aβ in neurons, yielding senile plaques
Source: Nat Neurosci. 2022 Jun 2;25(6):688–701. doi: 10.1038/s41593-022-01084-8 (PMC9174056; doi:10.1038/s41593-022-01084-8)
Supplement: Source Data Fig. 8 — Statistical Source Data [file 41593_2022_1084_MOESM9_ESM.xlsx]

## Sheet: Fig 8a
Fig 8a
5xFAD/TRGL
2.2 mo	6 mo
75	99.2495
37.037	95.3798
62.2222	90.9568

## Sheet: Fig 8b
Fig 8a
2.7mo						6mo
w/o GFAP	w/ GFAP		w/o IbaI	w/ Ibai		w/o GFAP	w/ GFAP		w/o IbaI	w/ IbaI
66.6667	33.3333		66.6667	33.3333		33.3333	66.6667		0	100
85.7143	14.2857		66.6667	33.3333		36.3636	63.6364		50	50
71.4286	28.5714		72.7273	27.2727		14.2857	85.7143		0	100
54.5455	45.4545		66.6667	33.3333		28.5714	71.4286		10	90
70	30		50	50		30	70		10	90
54.5455	45.4545		62.5	37.5		33.3333	66.6667		5.88235	94.1176
