# Supplementary material for: Faulty autolysosome acidification in Alzheimer’s disease mouse models induces autophagic build-up of Aβ in neurons, yielding senile plaques
Source: Nat Neurosci. 2022 Jun 2;25(6):688–701. doi: 10.1038/s41593-022-01084-8 (PMC9174056; doi:10.1038/s41593-022-01084-8)
Supplement: Source Data Extended Data Fig. 1 — Statistical Source Data [file 41593_2022_1084_MOESM10_ESM.xlsx]

## Sheet: Ext Data Fig 1d
Ext Data 1d
WT, M 6mo	Tg2576, M 6mo	WT, F 6mo	Tg2576, F 6mo	TRGL, F 6mo	Tg2576/TRGL, F 6mo	WT, M 12mo	Tg2576, M 12mo		TRGL, M 2.7mo	5xFAD/TRGL, M 2.7mo	TRGL, F 6mo	5xFAD/TRGL, F 6mo		TRGL, F 12-15mo	APP51/TRGL, F 12-15mo
98.7	72	101.6	59.8	93	46.8	102	53.6		103.5	73.8	95.8	45.9		90.2742	34.3509
109.7	66.8	99.3	56.3	107.6	64.6	112.3	48.4		97.8	62.6	86.6	58		102.667	68.6268
91.5	58	99.1	53.2	99.5	57.7	96.5	36.8		98.7	68.8	117.6	45.6		107.059	60.5613
						99.3	46.8
						89.8	48.5
