# Supplementary material for: Faulty autolysosome acidification in Alzheimer’s disease mouse models induces autophagic build-up of Aβ in neurons, yielding senile plaques
Source: Nat Neurosci. 2022 Jun 2;25(6):688–701. doi: 10.1038/s41593-022-01084-8 (PMC9174056; doi:10.1038/s41593-022-01084-8)
Supplement: Source Data Extended Data Fig. 2 — Statistical Source Data [file 41593_2022_1084_MOESM12_ESM.xlsx]

## Sheet: Ext Data Fig 2c-g
	Ext Data 2c			Ext Data 2d			Ext Data 2e			Ext Data 2f			Ext Data 2g
	N2A	N2A APP		WT	Tg2576		TRGL	Tg2576/TRGL		TRGL-AL	Tg2576/TRGL-AL		TRGL-AL	Tg2576/TRGL-AL
	0	12		0	13		2	8		0	7		0	88
	0	28		1	6		1	6		0	6		0	96
	0	27		1	6		2	5		0	5		0	96
	0	26		0	5		2	5		0	5		0	96
	0	24		1	10		1	3		0	3		0	96
	0	26		1	4		0	6		0	6		0	96
	1	28		1	6		1	9		0	9		0	96
	0	26		2	7		0	4		0	4		0	96
	0	26		1	6		0	8		0	8		0	96
	0	26		1	13		1	9		0	9		0	96
	0	28		2	9		2	8		0	8		0	96
	0	36		1	7		1	7		0	7		0	96
	0	34		2	4		1	9		0	9		0	96
	0	32		0	6		2	7		0	7		0	96
	1	22		0	12		1	8		0	8		0	96
	1	35		0	13		0	8		0	8		0	96
	1	29		1	8		1	8		1	8		100	96
	2	18		1	3		0	10		0	7		0	70
	0	17		0	2		1	4		0	4		0	96
	4	23		2	6		3	10		1	7		33	70
	1	22		4	8		4	11		0	5		0	45
	1	28		2	8		3	7		0	7		0	96
	0	18		3	9		3	6		0	6		0	96
	1	16		2	7		1	5		0	5		0	96
	1	23		1	4		0	5		0	5		0	96
	2	12		2	6		0	5		0	5		0	96
	2	16		2	2		0	3		0	3		0	96
	0	12		3	11		1	8		0	8		0	96
	4	8		2	9		2	4		0	4		0	96
	1	13		1	7		2	6		0	6		0	96
	2	4		1	3		2	5		0	5		0	96
	1	8		0	4		0	8		0	6		0	75
	4	14		1	9		1	7		0	7		0	96
	2	16		1	13		1	6		0	6		0	96
	0	18		0	4		0	4		0	4		0	96
	0	13		2	12		0	3		0	3		0	96
	0	16		1	10		2	6		0	6		0	96
	0	14		3	10		1	7		0	6		0	86
	0	14		1	6		4	4		0	4		0	96
	1	16		2	4		1	4		1	4		100	96
	2	16		2	7		0	7		0	7		0	96
	1	18		2	7		1	6		0	6		0	96
	0	15		0	5		1	6		0	6		0	96
	1	31		3	11		2	7		0	7		0	96
	0	9		2	4		1	6		1	5		100	83
	1	13		3	3		0	4		0	4		0	96
	1	3		2	9		1	7		0	7		0	96
	1	11		3	1		2	2		0	2		0	96
	3	16		2	3		1	3		0	3		0	96
	0	22		1	5		2	5		0	5		0	96
