# Supplementary material for: Faulty autolysosome acidification in Alzheimer’s disease mouse models induces autophagic build-up of Aβ in neurons, yielding senile plaques
Source: Nat Neurosci. 2022 Jun 2;25(6):688–701. doi: 10.1038/s41593-022-01084-8 (PMC9174056; doi:10.1038/s41593-022-01084-8)
Supplement: Source Data Extended Data Fig. 3 — Statistical Source Data [file 41593_2022_1084_MOESM14_ESM.xlsx]

## Sheet: Ext Data Fig 3e
Ext Data 3e
5xFAD/TRGL				Tg2576/TRGL				APP51/TRGL
1.6 mo	2.7 mo	6 mo		5 mo	9 mo	12.6 mo		13mo	20mo	25-26mo
0	307	877		0	8	30		0	4	32
0	192	640		0	3	19		0	4	23
0	187	871		0	10	24		0	1	65
0	160	680						0	2	73
	324							0	4
								0	3
									3
